# Supplementary material for: Molecular and cellular characterization of four putative nucleotide transporters from the shrimp microsporidian Enterocytozoon hepatopenaei (EHP)
Source: Sci Rep. 2023 Nov 16;13:20008. doi: 10.1038/s41598-023-47114-8 (PMC10654386; doi:10.1038/s41598-023-47114-8)
Supplement: Supplementary file 2 — Supplementary Table S1. [file 41598_2023_47114_MOESM2_ESM.xlsx]

## Sheet: E. bieneusi
Supplementary Table S1 Sequence similarity between microsporidian NTTs and the NTT-like proteins of human.
Percentage of identity among NTTs from E. bieneusi and ADP/ATP transporters from human
	HsADT1	HsADT4	EbNTT1	EbNTT2	EbNTT3	EbNTT4
HsADT1		72.64	11.87	12.07	15.06	13.98
HsADT4	72.64		15.18	15.19	17.21	15
EbNTT1	11.87	15.18		22.1	24.43	23.27
EbNTT2	12.07	15.19	22.1		31.27	25.09
EbNTT3	15.06	17.21	24.43	31.27		33.88
EbNTT4	13.98	15	23.27	25.09	33.88
Light green = The lowest percentage of identity
Dark green = The highest percentage of identity

## Sheet: Enc. cuniculi
Supplementary Table S1 Sequence similarity between microsporidian NTTs and the NTT-like proteins of human.
Percentage of identity among NTTs from Enc. cuniculi and ADP/ATP transporters from human
	HsADT1	HsADT4	EcNTT1	EcNTT2	EcNTT3	EcNTT4
HsADT1		72.64	12.33	18.55	15.61	12.17
HsADT4	72.64		15.93	20.43	15.85	15
EcNTT1	12.33	15.93		29.7	26.83	28.04
EcNTT2	18.55	20.43	29.7		32.1	34.13
EcNTT3	15.61	15.85	26.83	32.1		36.13
EcNTT4	12.17	15	28.04	34.13	36.13
Light green = The lowest percentage of identity
Dark green = The highest percentage of identity

## Sheet: T. hominis
Supplementary Table S1 Sequence similarity between microsporidian NTTs and the NTT-like proteins of human.
Percentage of identity among NTTs from T. hominis and ADP/ATP transporters from human
	HsADT1	HsADT4	ThNTT1	ThNTT2	ThNTT3	ThNTT4
HsADT1		72.64	14.55	12.73	15.3	14.64
HsADT4	72.64		13.01	11.64	15.44	13.47
ThNTT1	14.55	13.01		37.82	23.77	22.71
ThNTT2	12.73	11.64	37.82		25.05	22.26
ThNTT3	15.3	15.44	23.77	25.05		33.64
ThNTT4	14.64	13.47	22.71	22.26	33.64
Light green = The lowest percentage of identity
Dark green = The highest percentage of identity
