# Supplementary material for: Molecular and cellular characterization of four putative nucleotide transporters from the shrimp microsporidian Enterocytozoon hepatopenaei (EHP)
Source: Sci Rep. 2023 Nov 16;13:20008. doi: 10.1038/s41598-023-47114-8 (PMC10654386; doi:10.1038/s41598-023-47114-8)
Supplement: Supplementary file 3 — Supplementary Table S2. [file 41598_2023_47114_MOESM3_ESM.xlsx]

## Sheet: Sheet1
Supplementary Table S2 Accession numbers of NTT sequences used in amino acid sequence alignment.
Organisms		Uniprot ID	Alternative accession number	ID used in alignment (Figure S1)
Chlamydia pneumoniae AR39		Q9Z8J2		CpTLC1
Chlamydia pneumoniae AR40		Q9Z7U0		CpTLC2
Rickettsia prowazekii Madrid E		O05962		RpAACP5
Rickettsia prowazekii Madrid E		P19568		RpAACP1
Rickettsia prowazekii Madrid E		Q9ZD67		RpAACP3
Rickettsia prowazekii Madrid E		Q9ZD47		RpAACP4
Rickettsia prowazekii Madrid E		Q9ZDF2		RpAACP2
Antonospora locustae			*ORF1695
Antonospora locustae			*ORF1693
Antonospora locustae			*ORF1694
Trachipleistophora hominis		L7JRV4		ThNTT1
Trachipleistophora hominis		L7JXU1		ThNTT2
Trachipleistophora hominis		L7JTX7		ThNTT3
Trachipleistophora hominis		L7JS26		ThNTT4
Encephalitozoon cuniculi GB-M1		Q8SUF9		EcNTT1
Encephalitozoon cuniculi GB-M2		Q8SUG0		EcNTT2
Encephalitozoon cuniculi GB-M3		Q8SRA2		EcNTT3
Encephalitozoon cuniculi GB-M4		Q8SUG7		EcNTT4
Enterocytozoon bieneusi			**EED43590	EbNTT1
Enterocytozoon bieneusi			**EDQ31203	EbNTT2
Enterocytozoon bieneusi			**EED43842	EbNTT3
Enterocytozoon bieneusi			**EED44507	EbNTT4
Enterocytozoon hepatopenaei			**OQS54535	EhNTT1
Enterocytozoon hepatopenaei			**OQS55819	EhNTT2
Enterocytozoon hepatopenaei			**OQS55834	EhNTT3
Enterocytozoon hepatopenaei			**OQS53883	EhNTT4
Peneaus monodon			**XP_037792646	PmANT1
Penaeus vannamei			**AEZ68611	PvANT1
Penaeus vannamei			**ROT72580	PvANT2
Homo sapiens		P12235		HsADT1
Homo sapiens		Q9H0C2		HsADT4
Note:	*Sequence obtained from the Antonospora genome database
	(http://forest.mbl.edu/cgi-bin/site/antonospora01; Antonospora locustae Genome Project,
	Marine Biological Laboratory at Woods Hole, funded by NSF award number 0135272)
	**Sequence obtained from Genbank
