# Supplementary material for: Molecular and cellular characterization of four putative nucleotide transporters from the shrimp microsporidian Enterocytozoon hepatopenaei (EHP)
Source: Sci Rep. 2023 Nov 16;13:20008. doi: 10.1038/s41598-023-47114-8 (PMC10654386; doi:10.1038/s41598-023-47114-8)
Supplement: Supplementary file 4 — Supplementary Table S3. [file 41598_2023_47114_MOESM4_ESM.xlsx]

## Sheet: Sheet1
Supplementary Table S3 Details of plasmids constructed in this study.
Purpose		Resulting plasmid	Size of insert (bp)	Cloning sites
Construction of qPCR standard curves		pET28a_EhNTT1	1707	NcoI and XhoI
		pBluescript_EhNTT2	1668	EcoRV
		pET28a_EhNTT3	1698	NcoI and XhoI
		pET28a_EhNTT4	1803	NcoI and XhoI
		pGEM_EhSWP1	678	EcoRI
		pGEM_Pv18srRNA	182	EcoRI
Expression of recombinant proteins and antibody production		pUC57_EhNTT1_Fus	873	NcoI and XhoI
		pUC57_EhNTT2_Fus	921	NcoI and XhoI
		pUC57_EhNTT3_Fus	891	NcoI and XhoI
		pUC57_EhNTT4_Fus	1134	NcoI and XhoI
		pET28a_EhNTT1_Fus	873	NcoI and XhoI
		pET28a_EhNTT2_Fus	921	NcoI and XhoI
		pET28a_EhNTT3_Fus	891	NcoI and XhoI
		pET28a_EhNTT4_Fus	1134	NcoI and XhoI
dsRNA production		*pBluescript_EhNTT2	1668	EcoRV
Note:	*The same plasmid used for construction of qPCR standard curve
