# Supplementary material for: Molecular and cellular characterization of four putative nucleotide transporters from the shrimp microsporidian Enterocytozoon hepatopenaei (EHP)
Source: Sci Rep. 2023 Nov 16;13:20008. doi: 10.1038/s41598-023-47114-8 (PMC10654386; doi:10.1038/s41598-023-47114-8)
Supplement: Supplementary file 5 — Supplementary Table S4. [file 41598_2023_47114_MOESM5_ESM.xlsx]

## Sheet: Sheet1
Supplementary Table S4 Sequence similarity between microsporidian NTTs from EHP and E. bieneusi.
Conserved residues in AtAATP1	NTT1		NTT2		NTT3		NTT4
	EHP	E. bieneusi	EHP	E. bieneusi	EHP	E. bieneusi	EHP	E. bieneusi
K155	K	K	K	K	N	Q	E	E
E245	E	E	E	E	D	D	E	E
E385	S	A	D	E	G	S	T	S
K527	K	K	K	K	K	K	K	K
Conserved
Conservative change
Neutral change
Reciprocal change
